# Supplementary material for: TLR2 and TLR9 Blockade Using Specific Intrabodies Inhibits Inflammation-Mediated Pancreatic Cancer Cell Growth
Source: Antibodies (Basel). 2024 Feb 1;13(1):11. doi: 10.3390/antib13010011 (PMC10885114; doi:10.3390/antib13010011)
Supplement: Supplementary file 1 [file antibodies-13-00011-s001.zip]

Archive with 1 entries (1 files):
- antibodies-2719161-supplementary.pdf
